# Supplementary material for: A Novel Probiotic Limosilactobacillus fermentum IOB802 and Its Postbiotic Alleviate Cognitive Impairment Induced by Scopolamine in Mice
Source: Foods. 2025 Nov 25;14(23):4037. doi: 10.3390/foods14234037 (PMC12692042; doi:10.3390/foods14234037)
Supplement: Supplementary file 1 [file foods-14-04037-s001.zip]

Archive with 1 entries (1 files):
- foods-3967044-supplementary.pdf
